# Supplementary material for: Conserved RNA-binding specificity of polycomb repressive complex 2 is achieved by dispersed amino acid patches in EZH2
Source: eLife. 2017 Nov 29;6:e31558. doi: 10.7554/eLife.31558 (PMC5706960; doi:10.7554/eLife.31558)
Supplement: Figure 6—source data 1. [file elife-31558-fig6-data1.xlsx]

## Sheet: Sheet1
Raw data in fRIP experiment in Figure 7
Biological replicate	Sample name	Ct value of Technical replicate 1	Ct value of Technical replicate 2	Mean of Ct value	Fraction of pulldown
1	input-1	14.75	14.6	14.675
1	input-2	14.52	14.87	14.695
1	input-3	14.69	14.53	14.61
1	input-4	14.65	14.74	14.695
1	input-5	13.96	13.87	13.915
1	Flag-1	20.48	20.48	20.48	0.00596211
1	Flag-2	18.44	18.46	18.45	0.0246894
1	Flag-3	19.71	19.73	19.72	0.00965196
1	Flag-4	19.03	19.07	19.05	0.016289
1	Flag-5	19.43	19.29	19.36	0.00765192
2	input-1	16.76	16.78	16.77
2	input-2	16.23	16.33	16.28
2	input-3	16.48	16.66	16.57
2	input-4	15.82	15.89	15.855
2	input-5	15.74	15.87	15.805
2	Flag-1	21.92	21.78	21.85	0.00985477
2	Flag-2	20.1	20.3	20.2	0.0220212
2	Flag-3	20.64	20.62	20.63	0.0199847
2	Flag-4	20.07	20.16	20.115	0.0173977
2	Flag-5	20.67	20.76	20.715	0.0110872
3	input-1	16.33	16.51	16.42
3	input-2	15.89	16.06	15.975
3	input-3	16.24	16.32	16.28
3	input-4	16.5	16.54	16.52
3	input-5	16.21	16.08	16.145
3	Flag-1	22.61	22.63	22.62	0.00453412
3	Flag-2	20.46	20.1	20.28	0.0168634
3	Flag-3	20.59	20.57	20.58	0.0169219
3	Flag-4	20.57	20.52	20.545	0.0204754
3	Flag-5	20.86	20.76	20.81	0.0131393
Sample Names	Fraction of pulldown in rep1	Fraction of pulldown in rep2	Fraction of pulldown in rep3	Mean	Error	p value with WT	fold change with WT
1-negative control	0.00596211	0.00985477	0.00453412	0.00678366	0.00275382	0.00670972
2-WT	0.0246894	0.0220212	0.0168634	0.0211913	0.00397848		1
3-K39A	0.00965196	0.0199847	0.0169219	0.0155195	0.00530719	0.212698	0.606333
4-F32A, R34A, D36A, K39A	0.016289	0.0173977	0.0204754	0.018054	0.00216904	0.296628	0.782246
5-F32A, R34A, D36A, K39A and PRKKKR489-494NAAIRS	0.00765192	0.0110872	0.0131393	0.0106262	0.00277261	0.0195431	0.266697
